# Supplementary material for: Seven new species of Trigonopterus Fauvel (Coleoptera, Curculionidae) from the Tanimbar Archipelago
Source: Zookeys. 2019 Nov 11;888:75–93. doi: 10.3897/zookeys.888.38642 (PMC6861340; doi:10.3897/zookeys.888.38642)
Supplement: XML Treatment for Trigonopterus [file zookeys.888.38642-treatment1.xml]

<!DOCTYPE tp:taxon-treatment
  PUBLIC "-//TaxonX//DTD Taxonomic Treatment Publishing DTD v0 20100105//EN" "tax-treatment-NSO.dtd">
<tp:taxon-treatment xmlns:tp="http://www.plazi.org/taxpub"><tp:treatment-meta><kwd-group><label>Taxon classification</label><kwd><named-content xmlns:xlink="http://www.w3.org/1999/xlink" content-type="kingdom">Animalia</named-content></kwd><kwd><named-content xmlns:xlink="http://www.w3.org/1999/xlink" content-type="order">Coleoptera</named-content></kwd><kwd><named-content xmlns:xlink="http://www.w3.org/1999/xlink" content-type="family">Curculionidae</named-content></kwd></kwd-group><mixed-citation publication-type="journal"><person-group><name><surname>Narakusumo</surname><given-names>Raden Pramesa</given-names></name><name><surname>Balke</surname><given-names>Michael</given-names></name><name><surname>Riedel</surname><given-names>Alexander</given-names></name></person-group><article-title>Seven new species of <italic><tp:taxon-name><tp:taxon-name-part taxon-name-part-type="genus" reg="Trigonopterus">Trigonopterus</tp:taxon-name-part></tp:taxon-name></italic> Fauvel (<tp:taxon-name><tp:taxon-name-part taxon-name-part-type="order">Coleoptera</tp:taxon-name-part></tp:taxon-name>, <tp:taxon-name><tp:taxon-name-part taxon-name-part-type="family">Curculionidae</tp:taxon-name-part></tp:taxon-name>) from the Tanimbar Archipelago</article-title><source>Zookeys</source><day>11</day><month>11</month><year>2019</year><volume>888</volume><fpage>75</fpage><lpage>93</lpage><pub-id pub-id-type="doi">10.3897/zookeys.888.38642</pub-id></mixed-citation></tp:treatment-meta><tp:nomenclature><tp:taxon-name><object-id xmlns:xlink="http://www.w3.org/1999/xlink" content-type="arpha" xlink:type="simple">45051FAD-8240-59F8-A473-0F927DE4CF0E</object-id>
            <tp:taxon-name-part taxon-name-part-type="genus" reg="Trigonopterus">Trigonopterus</tp:taxon-name-part>
          </tp:taxon-name><tp:taxon-authority>Fauvel, 1862</tp:taxon-authority></tp:nomenclature><tp:treatment-sec sec-type="type species" id="SECID0EALAC"><title>Type species, by monotypy.</title><p><italic><tp:taxon-name><tp:taxon-name-part taxon-name-part-type="genus" reg="Trigonopterus">Trigonopterus</tp:taxon-name-part> <tp:taxon-name-part taxon-name-part-type="species" reg="insignis">insignis</tp:taxon-name-part></tp:taxon-name></italic> Fauvel, 1862.</p></tp:treatment-sec><tp:treatment-sec sec-type="diagnosis" id="SECID0ERLAC"><title>Diagnosis.</title><p>Fully apterous genus of <tp:taxon-name><tp:taxon-name-part taxon-name-part-type="subfamily">Cryptorhynchinae</tp:taxon-name-part></tp:taxon-name> s. s. Length 1.5–6.0 mm. Rostrum in repose not reaching middle of mesocoxa. Scutellar shield completely absent externally. Mesothoracic receptacle deep, posteriorly closed. Metanepisternum completely absent externally. Elytra with nine striae (sometimes superficially effaced). Tarsal claws minute. Usually body largely unclothed, without dense vestiture. For additional information, see <ext-link xmlns:xlink="http://www.w3.org/1999/xlink" xlink:type="simple" ext-link-type="uri" xlink:href="http://species-id.net/wiki/Trigonopterus">http://species-id.net/wiki/Trigonopterus</ext-link>.</p><sec sec-type="Descriptions of species" id="SECID0EBMAC"><title>Descriptions of species</title></sec></tp:treatment-sec></tp:taxon-treatment>
