# Supplementary material for: Seven new species of Trigonopterus Fauvel (Coleoptera, Curculionidae) from the Tanimbar Archipelago
Source: Zookeys. 2019 Nov 11;888:75–93. doi: 10.3897/zookeys.888.38642 (PMC6861340; doi:10.3897/zookeys.888.38642)
Supplement: XML Treatment for Trigonopterus atuf [file zookeys.888.38642-treatment2.xml]

<!DOCTYPE tp:taxon-treatment
  PUBLIC "-//TaxonX//DTD Taxonomic Treatment Publishing DTD v0 20100105//EN" "tax-treatment-NSO.dtd">
<tp:taxon-treatment xmlns:tp="http://www.plazi.org/taxpub"><tp:treatment-meta><kwd-group><label>Taxon classification</label><kwd><named-content xmlns:xlink="http://www.w3.org/1999/xlink" content-type="kingdom">Animalia</named-content></kwd><kwd><named-content xmlns:xlink="http://www.w3.org/1999/xlink" content-type="order">Coleoptera</named-content></kwd><kwd><named-content xmlns:xlink="http://www.w3.org/1999/xlink" content-type="family">Curculionidae</named-content></kwd></kwd-group><mixed-citation publication-type="journal"><person-group><name><surname>Narakusumo</surname><given-names>Raden Pramesa</given-names></name><name><surname>Balke</surname><given-names>Michael</given-names></name><name><surname>Riedel</surname><given-names>Alexander</given-names></name></person-group><article-title>Seven new species of <italic><tp:taxon-name><tp:taxon-name-part taxon-name-part-type="genus" reg="Trigonopterus">Trigonopterus</tp:taxon-name-part></tp:taxon-name></italic> Fauvel (<tp:taxon-name><tp:taxon-name-part taxon-name-part-type="order">Coleoptera</tp:taxon-name-part></tp:taxon-name>, <tp:taxon-name><tp:taxon-name-part taxon-name-part-type="family">Curculionidae</tp:taxon-name-part></tp:taxon-name>) from the Tanimbar Archipelago</article-title><source>Zookeys</source><day>11</day><month>11</month><year>2019</year><volume>888</volume><fpage>75</fpage><lpage>93</lpage><pub-id pub-id-type="doi">10.3897/zookeys.888.38642</pub-id></mixed-citation></tp:treatment-meta><tp:nomenclature><tp:taxon-name><object-id xmlns:xlink="http://www.w3.org/1999/xlink" content-type="arpha" xlink:type="simple">4443A0CA-D177-5F1C-ACCE-5B797464D181</object-id>
            <tp:taxon-name-part taxon-name-part-type="genus" reg="Trigonopterus">Trigonopterus</tp:taxon-name-part>
            <tp:taxon-name-part taxon-name-part-type="species" reg="atuf">atuf</tp:taxon-name-part>
            <object-id xmlns:xlink="http://www.w3.org/1999/xlink" content-type="zoobank" xlink:type="simple">http://zoobank.org/1367A851-B3E3-4A64-9463-73A828646D9B</object-id>
          </tp:taxon-name><tp:taxon-authority>Narakusumo &amp; Riedel</tp:taxon-authority><tp:taxon-status xmlns:xlink="http://www.w3.org/1999/xlink" xlink:type="simple">sp. nov.</tp:taxon-status></tp:nomenclature><tp:treatment-sec sec-type="description" id="SECID0ENNAC"><title>Diagnostic description.</title><p><bold><italic>Holotype</italic>. Male</bold> (Fig. <xref ref-type="fig" rid="F1">1a</xref>). Length 2.65 mm. Color of antennae and legs ferruginous, remainder black. Body elongate subovate; profile dorsally convex; in dorsal aspect and in profile with weak constriction between pronotum and elytron. Eyes dorsally approximate. Rostrum with median carina and pair of submedian ridges, intervening furrows with suberect scales. Pronotum subglabrous, punctate. Elytra subglabrous, striae marked by rows of minute punctures and fine hairlines; along base towards humerus bordered by transverse row of deeper punctures; intervals subglabrous, with sparse minute punctures; subapically along ventral margin with row of white scales. Femora with distinct anteroventral ridge, edentate. Mesofemur and metafemur dorsally densely squamose with white scales. Metafemur with smooth dorsoposterior edge; subapically without stridulatory patch. Procoxa with patch of erect white scales. Abdominal ventrites 1–2 concave, medially subglabrous, laterally with sparse white scales; ventrite 5 with shallow impression, punctate, with sparse suberect scales. Penis (Fig. <xref ref-type="fig" rid="F1">1b</xref>) with sides subparallel, apex subtruncate, with sparse setae, medially with angulate extension; apodemes 3.0× as long as body of penis; transfer apparatus complex; ductus ejaculatorius without bulbus. <bold>Intraspecific variation.</bold> Length 2.30–2.78 mm. Female rostrum subglabrous, punctate-rugose; in basal quarter with suberect scales. Female abdominal ventrite 5 flat.</p><fig id="F1" position="float" orientation="portrait"><object-id xmlns:xlink="http://www.w3.org/1999/xlink" content-type="doi" xlink:type="simple">10.3897/zookeys.888.38642.figure1</object-id><object-id xmlns:xlink="http://www.w3.org/1999/xlink" content-type="arpha" xlink:type="simple">5ADC7600-3E40-52F3-BCDD-9B01BC437507</object-id><label>Figure 1.</label><caption><p><italic><tp:taxon-name><tp:taxon-name-part taxon-name-part-type="genus" reg="Trigonopterus">Trigonopterus</tp:taxon-name-part> <tp:taxon-name-part taxon-name-part-type="species" reg="atuf">atuf</tp:taxon-name-part></tp:taxon-name></italic> Narakusumo &amp; Riedel, sp. nov., holotype <bold>a</bold> habitus <bold>b</bold> penis.</p></caption><graphic xmlns:xlink="http://www.w3.org/1999/xlink" xlink:href="zookeys-888-075-g001.jpg" position="float" orientation="portrait" xlink:type="simple" id="oo_354949.jpg"><uri content-type="original_file" xlink:type="simple">https://binary.pensoft.net/fig/354949</uri></graphic></fig></tp:treatment-sec><tp:treatment-sec sec-type="material" id="SECID0E5OAC"><title>Material examined.</title><p><bold><italic>Holotype</italic></bold> (MZB): MZB0014 (GenBank # <ext-link xmlns:xlink="http://www.w3.org/1999/xlink" ext-link-type="gen" xlink:href="MN322570" xlink:type="simple">MN322570</ext-link>), Indonesia, Maluku, Tanimbar, Yamdena Is, Lorulun, <named-content xmlns:xlink="http://www.w3.org/1999/xlink" content-type="dwc:verbatimCoordinates" xlink:type="simple"><named-content content-type="geo-json" specific-use="{&#34;type&#34;:&#34;Point&#34;,&#34;coordinates&#34;:[131.374050,-7.813133]}" id="NCID0ERPAC" xlink:type="simple">07°48.788'S, 131°22.443'E</named-content></named-content> to <named-content xmlns:xlink="http://www.w3.org/1999/xlink" content-type="dwc:verbatimCoordinates" xlink:type="simple"><named-content content-type="geo-json" specific-use="{&#34;type&#34;:&#34;Point&#34;,&#34;coordinates&#34;:[131.364550,-7.802283]}" id="NCID0EZPAC" xlink:type="simple">07°48.137'S, 131°21.873'E</named-content></named-content>, 140 m, beaten, 2-V-2017. <bold><italic>Paratypes</italic></bold> (MZB, SMNK): Indonesia, Maluku, Tanimbar: 13 exx, MZB0012 (EMBL # <ext-link xmlns:xlink="http://www.w3.org/1999/xlink" ext-link-type="gen" xlink:href="MN322578" xlink:type="simple">MN322578</ext-link>) MZB0013 (GenBank # <ext-link xmlns:xlink="http://www.w3.org/1999/xlink" ext-link-type="gen" xlink:href="MN322580" xlink:type="simple">MN322580</ext-link>) MZB0015 (GenBank # <ext-link xmlns:xlink="http://www.w3.org/1999/xlink" ext-link-type="gen" xlink:href="MN322569" xlink:type="simple">MN322569</ext-link>) same data as holotype; 3 exx, MZB0017 (GenBank # <ext-link xmlns:xlink="http://www.w3.org/1999/xlink" ext-link-type="gen" xlink:href="MN322568" xlink:type="simple">MN322568</ext-link>), MZB0018 (GenBank # <ext-link xmlns:xlink="http://www.w3.org/1999/xlink" ext-link-type="gen" xlink:href="MN322567" xlink:type="simple">MN322567</ext-link>), MZB0024 (GenBank # <ext-link xmlns:xlink="http://www.w3.org/1999/xlink" ext-link-type="gen" xlink:href="MN322579" xlink:type="simple">MN322579</ext-link>), Selaru Is, Bangruti, <named-content xmlns:xlink="http://www.w3.org/1999/xlink" content-type="dwc:verbatimCoordinates" xlink:type="simple"><named-content content-type="geo-json" specific-use="{&#34;type&#34;:&#34;Point&#34;,&#34;coordinates&#34;:[131.049117,-8.120883]}" id="NCID0EDBAE" xlink:type="simple">08°07.253'S, 131°02.947'E</named-content></named-content>, 35 m, beaten, 22-IV-2018; 5 exx, MZB0031 (GenBank # <ext-link xmlns:xlink="http://www.w3.org/1999/xlink" ext-link-type="gen" xlink:href="MN322577" xlink:type="simple">MN322577</ext-link>), MZB0032 (GenBank # <ext-link xmlns:xlink="http://www.w3.org/1999/xlink" ext-link-type="gen" xlink:href="MN322576" xlink:type="simple">MN322576</ext-link>), MZB0040 (GenBank # <ext-link xmlns:xlink="http://www.w3.org/1999/xlink" ext-link-type="gen" xlink:href="MN322571" xlink:type="simple">MN322571</ext-link>), Yamdena Is, Lorulun, Jungle Camp, <named-content xmlns:xlink="http://www.w3.org/1999/xlink" content-type="dwc:verbatimCoordinates" xlink:type="simple"><named-content content-type="geo-json" specific-use="{&#34;type&#34;:&#34;Point&#34;,&#34;coordinates&#34;:[131.341367,-7.774333]}" id="NCID0E1BAE" xlink:type="simple">07°46.46'S, 131°20.482'E</named-content></named-content>, 110 m, beaten, 19-IV-2018; 1 ex, MZB0034 (GenBank # <ext-link xmlns:xlink="http://www.w3.org/1999/xlink" ext-link-type="gen" xlink:href="MN322574" xlink:type="simple">MN322574</ext-link>), Yamdena Is, Lorulun, Jungle track, <named-content xmlns:xlink="http://www.w3.org/1999/xlink" content-type="dwc:verbatimCoordinates" xlink:type="simple"><named-content content-type="geo-json" specific-use="{&#34;type&#34;:&#34;Point&#34;,&#34;coordinates&#34;:[131.347483,-7.789933]}" id="NCID0EHCAE" xlink:type="simple">07°47.396'S, 131°20.849'E</named-content></named-content>, 120 m, beaten, 19–20-IV-2018; 47 exx MZB0038 (GenBank # <ext-link xmlns:xlink="http://www.w3.org/1999/xlink" ext-link-type="gen" xlink:href="MN322573" xlink:type="simple">MN322573</ext-link>), MZB0039 (GenBank # <ext-link xmlns:xlink="http://www.w3.org/1999/xlink" ext-link-type="gen" xlink:href="MN322572" xlink:type="simple">MN322572</ext-link>), Yamdena Is, Lorulun, Jungle camp, <named-content xmlns:xlink="http://www.w3.org/1999/xlink" content-type="dwc:verbatimCoordinates" xlink:type="simple"><named-content content-type="geo-json" specific-use="{&#34;type&#34;:&#34;Point&#34;,&#34;coordinates&#34;:[131.341367,-7.774333]}" id="NCID0EZCAE" xlink:type="simple">07°46.46'S, 131°20.482'E</named-content></named-content>, 110 m, beaten, 24-IV-2018; 2 exx, MZB0033 (GenBank # <ext-link xmlns:xlink="http://www.w3.org/1999/xlink" ext-link-type="gen" xlink:href="MN322575" xlink:type="simple">MN322575</ext-link>), Yamdena Is, Lorulun, Jungle camp, <named-content xmlns:xlink="http://www.w3.org/1999/xlink" content-type="dwc:verbatimCoordinates" xlink:type="simple"><named-content content-type="geo-json" specific-use="{&#34;type&#34;:&#34;Point&#34;,&#34;coordinates&#34;:[131.341367,-7.774333]}" id="NCID0EGDAE" xlink:type="simple">07°46.46'S, 131°20.482'E</named-content></named-content>, 110 m, beaten, 27-IV-2018.</p></tp:treatment-sec><tp:treatment-sec sec-type="distribution" id="SECID0ELDAE"><title>Distribution.</title><p>Maluku Prov., Tanimbar (Yamdena Is, Selaru Is). Elevation: 35–120 m.</p></tp:treatment-sec><tp:treatment-sec sec-type="biology" id="SECID0EQDAE"><title>Biology.</title><p>On foliage in lowland forest.</p></tp:treatment-sec><tp:treatment-sec sec-type="etymology" id="SECID0EVDAE"><title>Etymology.</title><p>The epithet is a noun in apposition. Atuf is a mythical warrior from the folklore of the Tanimbar people who defeated the sun.</p></tp:treatment-sec><tp:treatment-sec sec-type="notes" id="SECID0E1DAE"><title>Notes.</title><p>This species is closely related to <italic><tp:taxon-name><tp:taxon-name-part taxon-name-part-type="genus" reg="Trigonopterus">Trigonopterus</tp:taxon-name-part></tp:taxon-name></italic> species 773 from New Guinea, which differs by having a more distinct punctation and 15.1% p-distance of its <italic>cox1</italic> sequence.</p></tp:treatment-sec></tp:taxon-treatment>
