# Supplementary material for: Seven new species of Trigonopterus Fauvel (Coleoptera, Curculionidae) from the Tanimbar Archipelago
Source: Zookeys. 2019 Nov 11;888:75–93. doi: 10.3897/zookeys.888.38642 (PMC6861340; doi:10.3897/zookeys.888.38642)
Supplement: XML Treatment for Trigonopterus kumbang [file zookeys.888.38642-treatment3.xml]

<!DOCTYPE tp:taxon-treatment
  PUBLIC "-//TaxonX//DTD Taxonomic Treatment Publishing DTD v0 20100105//EN" "tax-treatment-NSO.dtd">
<tp:taxon-treatment xmlns:tp="http://www.plazi.org/taxpub"><tp:treatment-meta><kwd-group><label>Taxon classification</label><kwd><named-content xmlns:xlink="http://www.w3.org/1999/xlink" content-type="kingdom">Animalia</named-content></kwd><kwd><named-content xmlns:xlink="http://www.w3.org/1999/xlink" content-type="order">Coleoptera</named-content></kwd><kwd><named-content xmlns:xlink="http://www.w3.org/1999/xlink" content-type="family">Curculionidae</named-content></kwd></kwd-group><mixed-citation publication-type="journal"><person-group><name><surname>Narakusumo</surname><given-names>Raden Pramesa</given-names></name><name><surname>Balke</surname><given-names>Michael</given-names></name><name><surname>Riedel</surname><given-names>Alexander</given-names></name></person-group><article-title>Seven new species of <italic><tp:taxon-name><tp:taxon-name-part taxon-name-part-type="genus" reg="Trigonopterus">Trigonopterus</tp:taxon-name-part></tp:taxon-name></italic> Fauvel (<tp:taxon-name><tp:taxon-name-part taxon-name-part-type="order">Coleoptera</tp:taxon-name-part></tp:taxon-name>, <tp:taxon-name><tp:taxon-name-part taxon-name-part-type="family">Curculionidae</tp:taxon-name-part></tp:taxon-name>) from the Tanimbar Archipelago</article-title><source>Zookeys</source><day>11</day><month>11</month><year>2019</year><volume>888</volume><fpage>75</fpage><lpage>93</lpage><pub-id pub-id-type="doi">10.3897/zookeys.888.38642</pub-id></mixed-citation></tp:treatment-meta><tp:nomenclature><tp:taxon-name><object-id xmlns:xlink="http://www.w3.org/1999/xlink" content-type="arpha" xlink:type="simple">67EF26F6-84DE-5B1A-B325-3694CC35C3F1</object-id>
            <tp:taxon-name-part taxon-name-part-type="genus" reg="Trigonopterus">Trigonopterus</tp:taxon-name-part>
            <tp:taxon-name-part taxon-name-part-type="species" reg="kumbang">kumbang</tp:taxon-name-part>
            <object-id xmlns:xlink="http://www.w3.org/1999/xlink" content-type="zoobank" xlink:type="simple">http://zoobank.org/59F9DD00-C782-49EC-B32C-E53DD8F5ABB9</object-id>
          </tp:taxon-name><tp:taxon-authority>Narakusumo &amp; Riedel</tp:taxon-authority><tp:taxon-status xmlns:xlink="http://www.w3.org/1999/xlink" xlink:type="simple">sp. nov.</tp:taxon-status></tp:nomenclature><tp:treatment-sec sec-type="description" id="SECID0ERFAE"><title>Diagnostic description.</title><p><bold><italic>Holotype</italic>. Male</bold> (Fig. <xref ref-type="fig" rid="F2">2a</xref>). Length 3.12 mm. Color of antennae ferruginous, remainder black. Body subovate; in dorsal aspect and in profile with weak constriction between pronotum and elytron. Eyes dorsally approximate. Rostrum in basal 1/2 dorsally weakly swollen, with median ridge, coarsely punctate, with dense white scales; in apical half flat, subglabrous, sparsely punctate. Pronotum subglabrous, sparsely punctate with small punctures, somewhat denser and larger along basal margin. Elytra subglabrous, with sparse minute punctures, laterally and subapically striae marked by sparse rows of small punctures; stria 8 along humerus with short row of seven deeper punctures. Femora with distinct anteroventral ridge, near middle with denticle. Mesofemur and metafemur dorsally densely squamose with white scales. Metafemur with smooth dorsoposterior edge; subapically without stridulatory patch. Mesocoxa with densely squamose patch. Abdominal ventrites 1–2 concave, subglabrous, laterally with sparse white scales; ventrite 5 flat, subglabrous, microreticulate, with minute punctures, laterally with coarse punctures and sparse white scales. Penis (Fig. <xref ref-type="fig" rid="F2">2b</xref>) with sides subparallel, apically subangulate. Transfer apparatus simple, dentiform. Apodemes 2.6× as along as body of penis; ductus ejaculatorius with indistinct bulbus. <bold>Intraspecific variation.</bold> Length 3.12–3.53 mm. Female rostrum in apical 2/3 dorsally flat, subglabrous, with minute punctures; in basal 1/3 dorsally swollen, coarsely punctate. Female abdominal ventrites 1–2 flat.</p><fig id="F2" position="float" orientation="portrait"><object-id xmlns:xlink="http://www.w3.org/1999/xlink" content-type="doi" xlink:type="simple">10.3897/zookeys.888.38642.figure2</object-id><object-id xmlns:xlink="http://www.w3.org/1999/xlink" content-type="arpha" xlink:type="simple">23A347E1-5F52-523F-817E-4C09C7BFE430</object-id><label>Figure 2.</label><caption><p><italic><tp:taxon-name><tp:taxon-name-part taxon-name-part-type="genus" reg="Trigonopterus">Trigonopterus</tp:taxon-name-part> <tp:taxon-name-part taxon-name-part-type="species" reg="kumbang">kumbang</tp:taxon-name-part></tp:taxon-name></italic> Narakusumo &amp; Riedel, sp. nov., holotype <bold>a</bold> habitus <bold>b</bold> penis.</p></caption><graphic xmlns:xlink="http://www.w3.org/1999/xlink" xlink:href="zookeys-888-075-g002.jpg" position="float" orientation="portrait" xlink:type="simple" id="oo_354950.jpg"><uri content-type="original_file" xlink:type="simple">https://binary.pensoft.net/fig/354950</uri></graphic></fig></tp:treatment-sec><tp:treatment-sec sec-type="material" id="SECID0ECHAE"><title>Material examined.</title><p><bold><italic>Holotype</italic></bold> (MZB): MZB0002 (GenBank # <ext-link xmlns:xlink="http://www.w3.org/1999/xlink" ext-link-type="gen" xlink:href="MN322581" xlink:type="simple">MN322581</ext-link>), Indonesia, Maluku, Tanimbar, Yamdena Is, Lorulun, <named-content xmlns:xlink="http://www.w3.org/1999/xlink" content-type="dwc:verbatimCoordinates" xlink:type="simple"><named-content content-type="geo-json" specific-use="{&#34;type&#34;:&#34;Point&#34;,&#34;coordinates&#34;:[131.374050,-7.813133]}" id="NCID0EVHAE" xlink:type="simple">07°48.788'S, 131°22.443'E</named-content></named-content> to <named-content xmlns:xlink="http://www.w3.org/1999/xlink" content-type="dwc:verbatimCoordinates" xlink:type="simple"><named-content content-type="geo-json" specific-use="{&#34;type&#34;:&#34;Point&#34;,&#34;coordinates&#34;:[131.358733,-7.813667]}" id="NCID0E4HAE" xlink:type="simple">07°48.82'S, 131°21.524'E</named-content></named-content>, 140 m, beaten, 29-IV-2017. <bold><italic>Paratypes</italic></bold> (MZB, SMNK): Indonesia, Maluku, Tanimbar: 7 exx, MZB0001 (GenBank # <ext-link xmlns:xlink="http://www.w3.org/1999/xlink" ext-link-type="gen" xlink:href="MN322586" xlink:type="simple">MN322586</ext-link>), MZB0003 (GenBank # <ext-link xmlns:xlink="http://www.w3.org/1999/xlink" ext-link-type="gen" xlink:href="MN322585" xlink:type="simple">MN322585</ext-link>) same data as holotype; 1 ex, MZB0026 (GenBank # <ext-link xmlns:xlink="http://www.w3.org/1999/xlink" ext-link-type="gen" xlink:href="MN322582" xlink:type="simple">MN322582</ext-link>), Yamdena Is, Lorulun, Jungle Camp, <named-content xmlns:xlink="http://www.w3.org/1999/xlink" content-type="dwc:verbatimCoordinates" xlink:type="simple"><named-content content-type="geo-json" specific-use="{&#34;type&#34;:&#34;Point&#34;,&#34;coordinates&#34;:[131.341367,-7.774333]}" id="NCID0EXIAE" xlink:type="simple">07°46.46'S, 131°20.482'E</named-content></named-content>, 112m, beaten, 24-IV-2018; 3 exx, MZB0042 (GenBank # <ext-link xmlns:xlink="http://www.w3.org/1999/xlink" ext-link-type="gen" xlink:href="MN322584" xlink:type="simple">MN322584</ext-link>), Larat Is, Nature Reserve, <named-content xmlns:xlink="http://www.w3.org/1999/xlink" content-type="dwc:verbatimCoordinates" xlink:type="simple"><named-content content-type="geo-json" specific-use="{&#34;type&#34;:&#34;Point&#34;,&#34;coordinates&#34;:[131.818200,-7.145783]}" id="NCID0EEJAE" xlink:type="simple">07°08.747'S, 131°49.092'E</named-content></named-content>, 90 m, beaten, 25–26-IV-2018; 1 ex, MZB0019 (GenBank # <ext-link xmlns:xlink="http://www.w3.org/1999/xlink" ext-link-type="gen" xlink:href="MN322583" xlink:type="simple">MN322583</ext-link>), Larat Is, Nature reserve, <named-content xmlns:xlink="http://www.w3.org/1999/xlink" content-type="dwc:verbatimCoordinates" xlink:type="simple"><named-content content-type="geo-json" specific-use="{&#34;type&#34;:&#34;Point&#34;,&#34;coordinates&#34;:[131.818200,-7.145783]}" id="NCID0ERJAE" xlink:type="simple">07°08.747'S, 131°49.092'E</named-content></named-content>, 90 m, beaten, 26-IV-2018; 5 exx, Yamdena Is, Lorulun, <named-content xmlns:xlink="http://www.w3.org/1999/xlink" content-type="dwc:verbatimCoordinates" xlink:type="simple"><named-content content-type="geo-json" specific-use="{&#34;type&#34;:&#34;Point&#34;,&#34;coordinates&#34;:[131.371100,-7.807883]}" id="NCID0EZJAE" xlink:type="simple">07°48.473'S, 131°22.266'E</named-content></named-content> to <named-content xmlns:xlink="http://www.w3.org/1999/xlink" content-type="dwc:verbatimCoordinates" xlink:type="simple"><named-content content-type="geo-json" specific-use="{&#34;type&#34;:&#34;Point&#34;,&#34;coordinates&#34;:[131.364550,-7.802283]}" id="NCID0EBKAE" xlink:type="simple">07°48.137'S, 131°21.873'E</named-content></named-content>, 140 m, beaten, 02-V-2017.</p></tp:treatment-sec><tp:treatment-sec sec-type="distribution" id="SECID0EGKAE"><title>Distribution.</title><p>Maluku Prov., Tanimbar (Yamdena Is, Larat Is). Elevation 90–140 m.</p></tp:treatment-sec><tp:treatment-sec sec-type="biology" id="SECID0ELKAE"><title>Biology.</title><p>On foliage in lowland forest.</p></tp:treatment-sec><tp:treatment-sec sec-type="etymology" id="SECID0EQKAE"><title>Etymology.</title><p>This epithet is the Indonesian word for beetle and a noun in apposition.</p></tp:treatment-sec><tp:treatment-sec sec-type="notes" id="SECID0EVKAE"><title>Note.</title><p>This species is closely related to the undescribed <italic><tp:taxon-name><tp:taxon-name-part taxon-name-part-type="genus" reg="Trigonopterus">Trigonopterus</tp:taxon-name-part></tp:taxon-name></italic> species 929 (<italic><tp:taxon-name><tp:taxon-name-part taxon-name-part-type="genus" reg="Trigonopterus">T.</tp:taxon-name-part> <tp:taxon-name-part taxon-name-part-type="species" reg="nasutus">nasutus</tp:taxon-name-part></tp:taxon-name></italic>-group) from the D´Entrecasteaux Islands from which it differs by its smaller body size, a subglabrous side of the pronotum, and a 12.3% p-distance of its <italic>cox1</italic> sequence.</p></tp:treatment-sec></tp:taxon-treatment>
