# Supplementary material for: Seven new species of Trigonopterus Fauvel (Coleoptera, Curculionidae) from the Tanimbar Archipelago
Source: Zookeys. 2019 Nov 11;888:75–93. doi: 10.3897/zookeys.888.38642 (PMC6861340; doi:10.3897/zookeys.888.38642)
Supplement: XML Treatment for Trigonopterus laratensis [file zookeys.888.38642-treatment4.xml]

<!DOCTYPE tp:taxon-treatment
  PUBLIC "-//TaxonX//DTD Taxonomic Treatment Publishing DTD v0 20100105//EN" "tax-treatment-NSO.dtd">
<tp:taxon-treatment xmlns:tp="http://www.plazi.org/taxpub"><tp:treatment-meta><kwd-group><label>Taxon classification</label><kwd><named-content xmlns:xlink="http://www.w3.org/1999/xlink" content-type="kingdom">Animalia</named-content></kwd><kwd><named-content xmlns:xlink="http://www.w3.org/1999/xlink" content-type="order">Coleoptera</named-content></kwd><kwd><named-content xmlns:xlink="http://www.w3.org/1999/xlink" content-type="family">Curculionidae</named-content></kwd></kwd-group><mixed-citation publication-type="journal"><person-group><name><surname>Narakusumo</surname><given-names>Raden Pramesa</given-names></name><name><surname>Balke</surname><given-names>Michael</given-names></name><name><surname>Riedel</surname><given-names>Alexander</given-names></name></person-group><article-title>Seven new species of <italic><tp:taxon-name><tp:taxon-name-part taxon-name-part-type="genus" reg="Trigonopterus">Trigonopterus</tp:taxon-name-part></tp:taxon-name></italic> Fauvel (<tp:taxon-name><tp:taxon-name-part taxon-name-part-type="order">Coleoptera</tp:taxon-name-part></tp:taxon-name>, <tp:taxon-name><tp:taxon-name-part taxon-name-part-type="family">Curculionidae</tp:taxon-name-part></tp:taxon-name>) from the Tanimbar Archipelago</article-title><source>Zookeys</source><day>11</day><month>11</month><year>2019</year><volume>888</volume><fpage>75</fpage><lpage>93</lpage><pub-id pub-id-type="doi">10.3897/zookeys.888.38642</pub-id></mixed-citation></tp:treatment-meta><tp:nomenclature><tp:taxon-name><object-id xmlns:xlink="http://www.w3.org/1999/xlink" content-type="arpha" xlink:type="simple">75B5741D-3538-55D0-AFAC-84D8F118A6CB</object-id>
            <tp:taxon-name-part taxon-name-part-type="genus" reg="Trigonopterus">Trigonopterus</tp:taxon-name-part>
            <tp:taxon-name-part taxon-name-part-type="species" reg="laratensis">laratensis</tp:taxon-name-part>
            <object-id xmlns:xlink="http://www.w3.org/1999/xlink" content-type="zoobank" xlink:type="simple">http://zoobank.org/C27ED24F-2114-478D-AFBA-3256ECE4BD4B</object-id>
          </tp:taxon-name><tp:taxon-authority>Narakusumo &amp; Riedel</tp:taxon-authority><tp:taxon-status xmlns:xlink="http://www.w3.org/1999/xlink" xlink:type="simple">sp. nov.</tp:taxon-status></tp:nomenclature><tp:treatment-sec sec-type="description" id="SECID0EXMAE"><title>Diagnostic description.</title><p><bold><italic>Holotype</italic>: Male</bold> (Fig. <xref ref-type="fig" rid="F3">3a</xref>). Length 2.53 mm. Color of head, femora and tibiae ferruginous; remainder black. Body subovate; in dorsal aspect almost without constriction between pronotum and elytron; profile dorsally convex. Rostrum in basal 1/2 with median costa and submedian ridges, intervening furrows with sparse, suberect scales. Pronotum subglabrous, sparsely punctate with small to minute punctures; anterolaterally with coarse punctures. Elytra subglabrous, punctate with minute punctures; striae marked by faint hairlines. Femora subglabrous weakly microreticulate, with minute punctures; with anteroventral ridge distinct, simple. Meso- and metafemur dorsally squamose with white scales. Mesotibia basally rounded; subapically with uncus and larger premucro. Metafemur subapically simple, without stridulatory patch; with uncus, without premucro. Abdominal ventrites 1–2 medially concave, subglabrous, microreticulate; ventrite 2 posteriorly projecting and forming edge; ventrite 5 almost flat, weakly concave, microreticulate. Penis (Fig. <xref ref-type="fig" rid="F3">3b</xref>) with side subparallel; apex symmetrical, with median triangular extension; transfer apparatus dentiform, apically bordered by pair of L-shaped sclerites; apodemes 3.0× as long as body of penis; ductus ejaculatorius with indistinct bulbus. <bold>Intraspecific variation.</bold> Length 2.48–2.53 mm. Female rostrum dorsally subglabrous, punctate; in basal 1/3 with median and submedian ridges. Female mesotibia subapically with uncus and minute premucro. Female abdominal ventrites 1–2 flat, with sparse punctures; ventrite 5 flat, subglabrous.</p><fig id="F3" position="float" orientation="portrait"><object-id xmlns:xlink="http://www.w3.org/1999/xlink" content-type="doi" xlink:type="simple">10.3897/zookeys.888.38642.figure3</object-id><object-id xmlns:xlink="http://www.w3.org/1999/xlink" content-type="arpha" xlink:type="simple">7C2FFA9B-9979-5007-897F-01B1AAC9A6F7</object-id><label>Figure 3.</label><caption><p><italic><tp:taxon-name><tp:taxon-name-part taxon-name-part-type="genus" reg="Trigonopterus">Trigonopterus</tp:taxon-name-part> <tp:taxon-name-part taxon-name-part-type="species" reg="laratensis">laratensis</tp:taxon-name-part></tp:taxon-name></italic> Narakusumo &amp; Riedel, sp. nov., holotype <bold>a</bold> habitus <bold>b</bold> penis.</p></caption><graphic xmlns:xlink="http://www.w3.org/1999/xlink" xlink:href="zookeys-888-075-g003.jpg" position="float" orientation="portrait" xlink:type="simple" id="oo_354951.jpg"><uri content-type="original_file" xlink:type="simple">https://binary.pensoft.net/fig/354951</uri></graphic></fig></tp:treatment-sec><tp:treatment-sec sec-type="material" id="SECID0EIOAE"><title>Material examined.</title><p>Holotype (MZB): MZB0022 (GenBank # <ext-link xmlns:xlink="http://www.w3.org/1999/xlink" ext-link-type="gen" xlink:href="MN322587" xlink:type="simple">MN322587</ext-link>), Indonesia, Maluku, Tanimbar, Larat Is, Nature reserve, <named-content xmlns:xlink="http://www.w3.org/1999/xlink" content-type="dwc:verbatimCoordinates" xlink:type="simple"><named-content content-type="geo-json" specific-use="{&#34;type&#34;:&#34;Point&#34;,&#34;coordinates&#34;:[131.818200,-7.145783]}" id="NCID0EWOAE" xlink:type="simple">07°08.747'S, 131°49.092'E</named-content></named-content>, 85 m, beaten, 25–26-IV-2018. Paratype (SMNK): Indonesia, Maluku, Tanimbar: 1 ex, MZB0027 (GenBank # <ext-link xmlns:xlink="http://www.w3.org/1999/xlink" ext-link-type="gen" xlink:href="MN322588" xlink:type="simple">MN322588</ext-link>), Yamdena Is, Lorulun, Jungle Camp, <named-content xmlns:xlink="http://www.w3.org/1999/xlink" content-type="dwc:verbatimCoordinates" xlink:type="simple"><named-content content-type="geo-json" specific-use="{&#34;type&#34;:&#34;Point&#34;,&#34;coordinates&#34;:[131.341367,-7.774333]}" id="NCID0EDPAE" xlink:type="simple">07°46.46'S, 131°20.482'E</named-content></named-content>, 110 m, beaten, 24-IV-2018.</p></tp:treatment-sec><tp:treatment-sec sec-type="distribution" id="SECID0EIPAE"><title>Distribution.</title><p>Maluku Prov., Tanimbar (Yamdena Is, Larat Is). Elevation: 85–110 m.</p></tp:treatment-sec><tp:treatment-sec sec-type="biology" id="SECID0ENPAE"><title>Biology.</title><p>On foliage in lowland forest.</p></tp:treatment-sec><tp:treatment-sec sec-type="etymology" id="SECID0ESPAE"><title>Etymology.</title><p>This epithet is based on the type locality Larat Island.</p></tp:treatment-sec><tp:treatment-sec sec-type="notes" id="SECID0EXPAE"><title>Notes.</title><p>This species belongs to the <italic><tp:taxon-name><tp:taxon-name-part taxon-name-part-type="genus" reg="Trigonopterus">T.</tp:taxon-name-part> <tp:taxon-name-part taxon-name-part-type="species" reg="politus">politus</tp:taxon-name-part></tp:taxon-name></italic> group. It is most closely related to a clade comprising <italic><tp:taxon-name><tp:taxon-name-part taxon-name-part-type="genus" reg="Trigonopterus">T.</tp:taxon-name-part> <tp:taxon-name-part taxon-name-part-type="species" reg="allotopus">allotopus</tp:taxon-name-part></tp:taxon-name></italic> Riedel, <italic><tp:taxon-name><tp:taxon-name-part taxon-name-part-type="genus" reg="Trigonopterus">T.</tp:taxon-name-part> <tp:taxon-name-part taxon-name-part-type="species" reg="pseudallotopus">pseudallotopus</tp:taxon-name-part></tp:taxon-name></italic> Riedel, and some undescribed species from New Guinea, but it has no close relationship to the clade of Australian species.</p></tp:treatment-sec></tp:taxon-treatment>
