# Supplementary material for: Seven new species of Trigonopterus Fauvel (Coleoptera, Curculionidae) from the Tanimbar Archipelago
Source: Zookeys. 2019 Nov 11;888:75–93. doi: 10.3897/zookeys.888.38642 (PMC6861340; doi:10.3897/zookeys.888.38642)
Supplement: XML Treatment for Trigonopterus porg [file zookeys.888.38642-treatment5.xml]

<!DOCTYPE tp:taxon-treatment
  PUBLIC "-//TaxonX//DTD Taxonomic Treatment Publishing DTD v0 20100105//EN" "tax-treatment-NSO.dtd">
<tp:taxon-treatment xmlns:tp="http://www.plazi.org/taxpub"><tp:treatment-meta><kwd-group><label>Taxon classification</label><kwd><named-content xmlns:xlink="http://www.w3.org/1999/xlink" content-type="kingdom">Animalia</named-content></kwd><kwd><named-content xmlns:xlink="http://www.w3.org/1999/xlink" content-type="order">Coleoptera</named-content></kwd><kwd><named-content xmlns:xlink="http://www.w3.org/1999/xlink" content-type="family">Curculionidae</named-content></kwd></kwd-group><mixed-citation publication-type="journal"><person-group><name><surname>Narakusumo</surname><given-names>Raden Pramesa</given-names></name><name><surname>Balke</surname><given-names>Michael</given-names></name><name><surname>Riedel</surname><given-names>Alexander</given-names></name></person-group><article-title>Seven new species of <italic><tp:taxon-name><tp:taxon-name-part taxon-name-part-type="genus" reg="Trigonopterus">Trigonopterus</tp:taxon-name-part></tp:taxon-name></italic> Fauvel (<tp:taxon-name><tp:taxon-name-part taxon-name-part-type="order">Coleoptera</tp:taxon-name-part></tp:taxon-name>, <tp:taxon-name><tp:taxon-name-part taxon-name-part-type="family">Curculionidae</tp:taxon-name-part></tp:taxon-name>) from the Tanimbar Archipelago</article-title><source>Zookeys</source><day>11</day><month>11</month><year>2019</year><volume>888</volume><fpage>75</fpage><lpage>93</lpage><pub-id pub-id-type="doi">10.3897/zookeys.888.38642</pub-id></mixed-citation></tp:treatment-meta><tp:nomenclature><tp:taxon-name><object-id xmlns:xlink="http://www.w3.org/1999/xlink" content-type="arpha" xlink:type="simple">566CDAF7-62F5-5142-BEA8-F4979C750F66</object-id>
            <tp:taxon-name-part taxon-name-part-type="genus" reg="Trigonopterus">Trigonopterus</tp:taxon-name-part>
            <tp:taxon-name-part taxon-name-part-type="species" reg="porg">porg</tp:taxon-name-part>
            <object-id xmlns:xlink="http://www.w3.org/1999/xlink" content-type="zoobank" xlink:type="simple">http://zoobank.org/96024735-BEC6-4650-BFB4-075551983D81</object-id>
          </tp:taxon-name><tp:taxon-authority>Narakusumo &amp; Riedel</tp:taxon-authority><tp:taxon-status xmlns:xlink="http://www.w3.org/1999/xlink" xlink:type="simple">sp. nov.</tp:taxon-status></tp:nomenclature><tp:treatment-sec sec-type="description" id="SECID0EGSAE"><title>Diagnostic description.</title><p><bold><italic>Holotype</italic>. Male</bold> (Fig. <xref ref-type="fig" rid="F4">4a</xref>). Length 2.98 mm. Color of antennae, legs and elytra ferruginous, remainder black. Body elongate; in dorsal aspect and in profile with moderate constriction between pronotum and elytron. Rostrum in basal 2/3 with median carina, dorsal surface clothed with white scales; in apical 1/3 subglabrous, punctate-rugose, with suberect setae. Pronotum densely punctate, with large punctures, with subglabrous midline; anterolaterally with white scales. Elytra subglabrous with irregular small punctures; few striae faintly marked by hairlines. Femora with distinct anteroventral ridge, ending near middle with small tooth. Meso- and metafemur dorsally with silvery scales. Metafemur subapically with stridulatory patch. Abdominal ventrites 1–2 concave, subglabrous, posteriorly sparsely punctate, with sparse scales; ventrite 5 weakly concave with sparse setae. Penis (Fig. <xref ref-type="fig" rid="F4">4b</xref>) with sides subparallel, in apical 1/3 converging to subangulate apex; transfer apparatus denticulate; apodemes 1.6× as long as body of penis; ductus ejaculatorius with distinct bulbus. <bold>Intraspecific variation.</bold> Length 2.75–2.98 mm. Female rostrum with subglabrous median costa, laterally punctate-rugose, with short setae. Female pronotum anterolaterally with scales transparent-yellowish. Female abdominal ventrites 1–2 concave, subglabrous with short setae. Female ventrite 5 flat.</p><fig id="F4" position="float" orientation="portrait"><object-id xmlns:xlink="http://www.w3.org/1999/xlink" content-type="doi" xlink:type="simple">10.3897/zookeys.888.38642.figure4</object-id><object-id xmlns:xlink="http://www.w3.org/1999/xlink" content-type="arpha" xlink:type="simple">F7608854-58FE-5EB9-947C-FE2F18698119</object-id><label>Figure 4.</label><caption><p><italic><tp:taxon-name><tp:taxon-name-part taxon-name-part-type="genus" reg="Trigonopterus">Trigonopterus</tp:taxon-name-part> <tp:taxon-name-part taxon-name-part-type="species" reg="porg">porg</tp:taxon-name-part></tp:taxon-name></italic> Narakusumo &amp; Riedel, sp. nov., holotype <bold>a</bold> habitus <bold>b</bold> penis.</p></caption><graphic xmlns:xlink="http://www.w3.org/1999/xlink" xlink:href="zookeys-888-075-g004.jpg" position="float" orientation="portrait" xlink:type="simple" id="oo_354952.jpg"><uri content-type="original_file" xlink:type="simple">https://binary.pensoft.net/fig/354952</uri></graphic></fig></tp:treatment-sec><tp:treatment-sec sec-type="material" id="SECID0EXTAE"><title>Material examined.</title><p><bold><italic>Holotype</italic></bold> (MZB): MZB0043 (GenBank # <ext-link xmlns:xlink="http://www.w3.org/1999/xlink" ext-link-type="gen" xlink:href="MN322591" xlink:type="simple">MN322591</ext-link>), Indonesia, Maluku, Tanimbar, Larat Is, Nature reserve, <named-content xmlns:xlink="http://www.w3.org/1999/xlink" content-type="dwc:verbatimCoordinates" xlink:type="simple"><named-content content-type="geo-json" specific-use="{&#34;type&#34;:&#34;Point&#34;,&#34;coordinates&#34;:[131.818200,-7.145783]}" id="NCID0EKUAE" xlink:type="simple">07°08.747'S, 131°49.092'E</named-content></named-content>, 85 m, beaten, 25–26-IV-2018. <bold><italic>Paratypes</italic></bold> (MZB, SMNK): Indonesia, Maluku, Tanimbar: 4 exx, MZB0016 (GenBank # <ext-link xmlns:xlink="http://www.w3.org/1999/xlink" ext-link-type="gen" xlink:href="MN322590" xlink:type="simple">MN322590</ext-link>), MZB0044 (GenBank # <ext-link xmlns:xlink="http://www.w3.org/1999/xlink" ext-link-type="gen" xlink:href="MN322589" xlink:type="simple">MN322589</ext-link>) same data as holotype.</p></tp:treatment-sec><tp:treatment-sec sec-type="distribution" id="SECID0E3UAE"><title>Distribution.</title><p>Maluku Prov., Tanimbar (Larat Is). Elevation ca. 85 m.</p></tp:treatment-sec><tp:treatment-sec sec-type="biology" id="SECID0EBVAE"><title>Biology.</title><p>On foliage in lowland forest.</p></tp:treatment-sec><tp:treatment-sec sec-type="etymology" id="SECID0EGVAE"><title>Etymology.</title><p>This epithet is a noun in apposition based on the fictional penguin-like character Porg in the Star Wars movies. This species inhabiting a remote island has the same color combination of black, orange and white.</p></tp:treatment-sec><tp:treatment-sec sec-type="notes" id="SECID0ELVAE"><title>Notes.</title><p>This species is closely related to the undescribed species 437 from Kai Kecil Island from which it differs by the elytral color and a 13.6% p-distance of its <italic>cox1</italic> sequence.</p></tp:treatment-sec></tp:taxon-treatment>
