# Supplementary material for: Seven new species of Trigonopterus Fauvel (Coleoptera, Curculionidae) from the Tanimbar Archipelago
Source: Zookeys. 2019 Nov 11;888:75–93. doi: 10.3897/zookeys.888.38642 (PMC6861340; doi:10.3897/zookeys.888.38642)
Supplement: XML Treatment for Trigonopterus selaruensis [file zookeys.888.38642-treatment6.xml]

<!DOCTYPE tp:taxon-treatment
  PUBLIC "-//TaxonX//DTD Taxonomic Treatment Publishing DTD v0 20100105//EN" "tax-treatment-NSO.dtd">
<tp:taxon-treatment xmlns:tp="http://www.plazi.org/taxpub"><tp:treatment-meta><kwd-group><label>Taxon classification</label><kwd><named-content xmlns:xlink="http://www.w3.org/1999/xlink" content-type="kingdom">Animalia</named-content></kwd><kwd><named-content xmlns:xlink="http://www.w3.org/1999/xlink" content-type="order">Coleoptera</named-content></kwd><kwd><named-content xmlns:xlink="http://www.w3.org/1999/xlink" content-type="family">Curculionidae</named-content></kwd></kwd-group><mixed-citation publication-type="journal"><person-group><name><surname>Narakusumo</surname><given-names>Raden Pramesa</given-names></name><name><surname>Balke</surname><given-names>Michael</given-names></name><name><surname>Riedel</surname><given-names>Alexander</given-names></name></person-group><article-title>Seven new species of <italic><tp:taxon-name><tp:taxon-name-part taxon-name-part-type="genus" reg="Trigonopterus">Trigonopterus</tp:taxon-name-part></tp:taxon-name></italic> Fauvel (<tp:taxon-name><tp:taxon-name-part taxon-name-part-type="order">Coleoptera</tp:taxon-name-part></tp:taxon-name>, <tp:taxon-name><tp:taxon-name-part taxon-name-part-type="family">Curculionidae</tp:taxon-name-part></tp:taxon-name>) from the Tanimbar Archipelago</article-title><source>Zookeys</source><day>11</day><month>11</month><year>2019</year><volume>888</volume><fpage>75</fpage><lpage>93</lpage><pub-id pub-id-type="doi">10.3897/zookeys.888.38642</pub-id></mixed-citation></tp:treatment-meta><tp:nomenclature><tp:taxon-name><object-id xmlns:xlink="http://www.w3.org/1999/xlink" content-type="arpha" xlink:type="simple">D28A5109-25FA-5357-AD74-E8DC4AF95722</object-id>
            <tp:taxon-name-part taxon-name-part-type="genus" reg="Trigonopterus">Trigonopterus</tp:taxon-name-part>
            <tp:taxon-name-part taxon-name-part-type="species" reg="selaruensis">selaruensis</tp:taxon-name-part>
            <object-id xmlns:xlink="http://www.w3.org/1999/xlink" content-type="zoobank" xlink:type="simple">http://zoobank.org/A9B7F81C-432D-40A7-B99C-688C6F4BEA44</object-id>
          </tp:taxon-name><tp:taxon-authority>Narakusumo &amp; Riedel</tp:taxon-authority><tp:taxon-status xmlns:xlink="http://www.w3.org/1999/xlink" xlink:type="simple">sp. nov.</tp:taxon-status></tp:nomenclature><tp:treatment-sec sec-type="description" id="SECID0E2WAE"><title>Diagnostic description.</title><p><bold><italic>Holotype</italic>: Female</bold> (Fig. <xref ref-type="fig" rid="F6">6</xref>.a) Length 2.95 mm. Color of antennae ferruginous, head and legs dark ferruginous, remainder black. Body subovate; in dorsal aspect with weak constriction between pronotum and elytron; profile dorsally convex. Eyes dorsally approximate. Rostrum in basal 1/3 with median ridge and pair of submedian ridges; with suberect white scales; in apical half dorsally flattened, subglabrous, punctate Pronotum densely punctate with small punctures. Elytra subglabrous; striae marked by rows of minute punctures; intervals subglabrous and with row of even smaller punctures; along base and behind humerus bordered by row of deep punctures. Femora with distinct anteroventral ridge, near middle with denticle. Mesofemur and metafemur dorsally densely squamose with white scales. Metafemur with smooth dorsoposterior edge; subapically without stridulatory patch. Abdominal ventrites 1–2 flat, subglabrous, sparsely punctate, with sparse scales; ventrite 5 flat, punctate, sublaterally with suberect scales. Genitalia (Fig. <xref ref-type="fig" rid="F5">5b</xref>).</p><fig id="F5" position="float" orientation="portrait"><object-id xmlns:xlink="http://www.w3.org/1999/xlink" content-type="doi" xlink:type="simple">10.3897/zookeys.888.38642.figure5</object-id><object-id xmlns:xlink="http://www.w3.org/1999/xlink" content-type="arpha" xlink:type="simple">C77BA539-404A-5A81-B1CB-330DA669718E</object-id><label>Figure 5.</label><caption><p><italic><tp:taxon-name><tp:taxon-name-part taxon-name-part-type="genus" reg="Trigonopterus">Trigonopterus</tp:taxon-name-part> <tp:taxon-name-part taxon-name-part-type="species" reg="selaruensis">selaruensis</tp:taxon-name-part></tp:taxon-name></italic> Narakusumo &amp; Riedel, sp. nov., holotype <bold>a</bold> habitus <bold>b</bold> female genitalia.</p></caption><graphic xmlns:xlink="http://www.w3.org/1999/xlink" xlink:href="zookeys-888-075-g005.jpg" position="float" orientation="portrait" xlink:type="simple" id="oo_354953.jpg"><uri content-type="original_file" xlink:type="simple">https://binary.pensoft.net/fig/354953</uri></graphic></fig><fig id="F6" position="float" orientation="portrait"><object-id xmlns:xlink="http://www.w3.org/1999/xlink" content-type="doi" xlink:type="simple">10.3897/zookeys.888.38642.figure6</object-id><object-id xmlns:xlink="http://www.w3.org/1999/xlink" content-type="arpha" xlink:type="simple">EDC5F948-77B5-5F43-ACA8-ED210CE22754</object-id><label>Figure 6.</label><caption><p><italic><tp:taxon-name><tp:taxon-name-part taxon-name-part-type="genus" reg="Trigonopterus">Trigonopterus</tp:taxon-name-part> <tp:taxon-name-part taxon-name-part-type="species" reg="tanimbarensis">tanimbarensis</tp:taxon-name-part></tp:taxon-name></italic> Narakusumo &amp; Riedel, sp. nov., holotype <bold>a</bold> habitus <bold>b</bold> penis.</p></caption><graphic xmlns:xlink="http://www.w3.org/1999/xlink" xlink:href="zookeys-888-075-g006.jpg" position="float" orientation="portrait" xlink:type="simple" id="oo_354954.jpg"><uri content-type="original_file" xlink:type="simple">https://binary.pensoft.net/fig/354954</uri></graphic></fig></tp:treatment-sec><tp:treatment-sec sec-type="material" id="SECID0EGZAE"><title>Material examined.</title><p>Holotype (MZB): MZB0023 (GenBank # <ext-link xmlns:xlink="http://www.w3.org/1999/xlink" ext-link-type="gen" xlink:href="MN322592" xlink:type="simple">MN322592</ext-link>), Indonesia, Maluku, Tanimbar, Selaru Is, Bangruti, <named-content xmlns:xlink="http://www.w3.org/1999/xlink" content-type="dwc:verbatimCoordinates" xlink:type="simple"><named-content content-type="geo-json" specific-use="{&#34;type&#34;:&#34;Point&#34;,&#34;coordinates&#34;:[131.049117,-8.120883]}" id="NCID0EUZAE" xlink:type="simple">08°07.253'S, 131°02.947'E</named-content></named-content>, 35 m, beaten, 22-IV-2018.</p></tp:treatment-sec><tp:treatment-sec sec-type="distribution" id="SECID0EZZAE"><title>Distribution.</title><p>Maluku Prov., Tanimbar (Selaru Is). Elevation 35 m.</p></tp:treatment-sec><tp:treatment-sec sec-type="biology" id="SECID0E5ZAE"><title>Biology.</title><p>On foliage in lowland forest.</p></tp:treatment-sec><tp:treatment-sec sec-type="etymology" id="SECID0ED1AE"><title>Etymology.</title><p>This epithet is an adjective derived from the species´ type locality, Selaru Island.</p></tp:treatment-sec><tp:treatment-sec sec-type="notes" id="SECID0EI1AE"><title>Notes.</title><p>This species is closely related to the undescribed <italic><tp:taxon-name><tp:taxon-name-part taxon-name-part-type="genus" reg="Trigonopterus">Trigonopterus</tp:taxon-name-part></tp:taxon-name></italic> species 436 from Kai Kecil Island, from which it differs by a larger body size and a more densely punctate pronotum and an 8.9% p-distance of its <italic>cox1</italic> sequence.</p></tp:treatment-sec></tp:taxon-treatment>
