# Supplementary material for: Seven new species of Trigonopterus Fauvel (Coleoptera, Curculionidae) from the Tanimbar Archipelago
Source: Zookeys. 2019 Nov 11;888:75–93. doi: 10.3897/zookeys.888.38642 (PMC6861340; doi:10.3897/zookeys.888.38642)
Supplement: XML Treatment for Trigonopterus tanimbarensis [file zookeys.888.38642-treatment7.xml]

<!DOCTYPE tp:taxon-treatment
  PUBLIC "-//TaxonX//DTD Taxonomic Treatment Publishing DTD v0 20100105//EN" "tax-treatment-NSO.dtd">
<tp:taxon-treatment xmlns:tp="http://www.plazi.org/taxpub"><tp:treatment-meta><kwd-group><label>Taxon classification</label><kwd><named-content xmlns:xlink="http://www.w3.org/1999/xlink" content-type="kingdom">Animalia</named-content></kwd><kwd><named-content xmlns:xlink="http://www.w3.org/1999/xlink" content-type="order">Coleoptera</named-content></kwd><kwd><named-content xmlns:xlink="http://www.w3.org/1999/xlink" content-type="family">Curculionidae</named-content></kwd></kwd-group><mixed-citation publication-type="journal"><person-group><name><surname>Narakusumo</surname><given-names>Raden Pramesa</given-names></name><name><surname>Balke</surname><given-names>Michael</given-names></name><name><surname>Riedel</surname><given-names>Alexander</given-names></name></person-group><article-title>Seven new species of <italic><tp:taxon-name><tp:taxon-name-part taxon-name-part-type="genus" reg="Trigonopterus">Trigonopterus</tp:taxon-name-part></tp:taxon-name></italic> Fauvel (<tp:taxon-name><tp:taxon-name-part taxon-name-part-type="order">Coleoptera</tp:taxon-name-part></tp:taxon-name>, <tp:taxon-name><tp:taxon-name-part taxon-name-part-type="family">Curculionidae</tp:taxon-name-part></tp:taxon-name>) from the Tanimbar Archipelago</article-title><source>Zookeys</source><day>11</day><month>11</month><year>2019</year><volume>888</volume><fpage>75</fpage><lpage>93</lpage><pub-id pub-id-type="doi">10.3897/zookeys.888.38642</pub-id></mixed-citation></tp:treatment-meta><tp:nomenclature><tp:taxon-name><object-id xmlns:xlink="http://www.w3.org/1999/xlink" content-type="arpha" xlink:type="simple">DCBFC61C-E4C8-5948-A8A0-874FF7388376</object-id>
            <tp:taxon-name-part taxon-name-part-type="genus" reg="Trigonopterus">Trigonopterus</tp:taxon-name-part>
            <tp:taxon-name-part taxon-name-part-type="species" reg="tanimbarensis">tanimbarensis</tp:taxon-name-part>
            <object-id xmlns:xlink="http://www.w3.org/1999/xlink" content-type="zoobank" xlink:type="simple">http://zoobank.org/D47905D5-2D81-4721-90E7-853F8714C52E</object-id>
          </tp:taxon-name><tp:taxon-authority>Narakusumo &amp; Riedel</tp:taxon-authority><tp:taxon-status xmlns:xlink="http://www.w3.org/1999/xlink" xlink:type="simple">sp. nov.</tp:taxon-status></tp:nomenclature><tp:treatment-sec sec-type="description" id="SECID0E62AE"><title>Diagnostic description.</title><p><bold><italic>Holotype</italic>. Male</bold> (Fig. <xref ref-type="fig" rid="F6">6a</xref>). Length 3.06 mm. Color of antennae and tarsi ferruginous, remainder black. Body slender subovate; profile dorsally convex; in dorsal aspect and in profile with weak constriction between pronotum and elytron. Rostrum dorsally with median ridge somewhat flattened at level of antennal insertion; with fine submedian ridges; in basal 1/2 with dense silvery scales, in apical 1/2 with suberect setae. Pronotum densely punctate; punctures becoming larger anterolaterad; each puncture containing short seta; with subglabrous midline. Elytra with striae marked by rows of small punctures and fine hairlines; basal margin bordered by transverse row of deeper punctures; intervals subglabrous, with interspersed minute punctures. Femora with anteroventral ridge weakly crenate, ending in apical half with small tooth. Metafemur dorsally with recumbent silvery scales; dorsoposterior edge indistinct, weakly denticulate-crenate, subapically with stridulatory patch. Abdominal ventrites 1–2 concave, coarsely punctate, at middle subglabrous; ventrite 5 with shallow impression, densely punctate, sparsely setose, laterally with sparse scale. Penis (Fig. <xref ref-type="fig" rid="F6">6b</xref>) with sides subparallel, apex subangulate, setose; transfer apparatus complex; sclerites of endophallus and orifice asymmetrical; apodemes 2.1× as long as body of penis; ductus ejaculatorius with indistinct bulbus. <bold>Intraspecific variation.</bold> Length 2.75–3.25 mm. Female rostrum slender, dorsally with subglabrous median costa, with sublateral rows of punctures, in basal 1/3 with sparse suberect scales. Female abdominal ventrites 1–2 flat. Female abdominal ventrite 5, punctate.</p></tp:treatment-sec><tp:treatment-sec sec-type="material" id="SECID0EU3AE"><title>Material examined.</title><p><bold><italic>Holotype</italic></bold> (MZB): MZB0010 (GenBank # <ext-link xmlns:xlink="http://www.w3.org/1999/xlink" ext-link-type="gen" xlink:href="MN322598" xlink:type="simple">MN322598</ext-link>), Indonesia, Maluku, Tanimbar, Yamdena Is, Lorulun, <named-content xmlns:xlink="http://www.w3.org/1999/xlink" content-type="dwc:verbatimCoordinates" xlink:type="simple"><named-content content-type="geo-json" specific-use="{&#34;type&#34;:&#34;Point&#34;,&#34;coordinates&#34;:[131.374050,-7.813133]}" id="NCID0EH4AE" xlink:type="simple">07°48.788'S, 131°22.443'E</named-content></named-content> to <named-content xmlns:xlink="http://www.w3.org/1999/xlink" content-type="dwc:verbatimCoordinates" xlink:type="simple"><named-content content-type="geo-json" specific-use="{&#34;type&#34;:&#34;Point&#34;,&#34;coordinates&#34;:[131.364550,-7.802283]}" id="NCID0EP4AE" xlink:type="simple">07°48.137'S, 131°21.873'E</named-content></named-content>, 140 m, beaten, 02-V-2017. <bold><italic>Paratypes</italic></bold> (MZB, SMNK): Indonesia, Maluku, Tanimbar: 7 exx, MZB0008 (GenBank # <ext-link xmlns:xlink="http://www.w3.org/1999/xlink" ext-link-type="gen" xlink:href="MN322600" xlink:type="simple">MN322600</ext-link>), MZB0009 (GenBank # <ext-link xmlns:xlink="http://www.w3.org/1999/xlink" ext-link-type="gen" xlink:href="MN322599" xlink:type="simple">MN322599</ext-link>), MZB0011 (GenBank # <ext-link xmlns:xlink="http://www.w3.org/1999/xlink" ext-link-type="gen" xlink:href="MN322593" xlink:type="simple">MN322593</ext-link>), same data as holotype; 4 exx. MZB0035 (GenBank # <ext-link xmlns:xlink="http://www.w3.org/1999/xlink" ext-link-type="gen" xlink:href="MN322596" xlink:type="simple">MN322596</ext-link>), Yamdena Is, Lorulun, Jungle Camp, <named-content xmlns:xlink="http://www.w3.org/1999/xlink" content-type="dwc:verbatimCoordinates" xlink:type="simple"><named-content content-type="geo-json" specific-use="{&#34;type&#34;:&#34;Point&#34;,&#34;coordinates&#34;:[131.341367,-7.774333]}" id="NCID0EO5AE" xlink:type="simple">07°46.46'S, 131°20.482'E</named-content></named-content>, 110 m, beaten, 19-IV-2018; 53 exx. MZB0028 (GenBank # <ext-link xmlns:xlink="http://www.w3.org/1999/xlink" ext-link-type="gen" xlink:href="MN322597" xlink:type="simple">MN322597</ext-link>) MZB0037 (GenBank # <ext-link xmlns:xlink="http://www.w3.org/1999/xlink" ext-link-type="gen" xlink:href="MN322594" xlink:type="simple">MN322594</ext-link>), Yamdena Is, Lorulun, Jungle Camp, <named-content xmlns:xlink="http://www.w3.org/1999/xlink" content-type="dwc:verbatimCoordinates" xlink:type="simple"><named-content content-type="geo-json" specific-use="{&#34;type&#34;:&#34;Point&#34;,&#34;coordinates&#34;:[131.341367,-7.774333]}" id="NCID0EA6AE" xlink:type="simple">07°46.46'S, 131°20.482'E</named-content></named-content>, 110 m, beaten, 24-IV-2018; 1 ex., MZB0036 (GenBank # <ext-link xmlns:xlink="http://www.w3.org/1999/xlink" ext-link-type="gen" xlink:href="MN322595" xlink:type="simple">MN322595</ext-link>), Yamdena Is, Lorulun, Jungle Track, <named-content xmlns:xlink="http://www.w3.org/1999/xlink" content-type="dwc:verbatimCoordinates" xlink:type="simple"><named-content content-type="geo-json" specific-use="{&#34;type&#34;:&#34;Point&#34;,&#34;coordinates&#34;:[131.347483,-7.789933]}" id="NCID0EN6AE" xlink:type="simple">07°47.396'S, 131°20.849'E</named-content></named-content>, 120 m, beaten, 19–20-IV-2018.</p></tp:treatment-sec><tp:treatment-sec sec-type="distribution" id="SECID0ES6AE"><title>Distribution.</title><p>Maluku Prov., Tanimbar (Yamdena Is). Elevation 110–140 m.</p></tp:treatment-sec><tp:treatment-sec sec-type="biology" id="SECID0EX6AE"><title>Biology.</title><p>On foliage in lowland forest.</p></tp:treatment-sec><tp:treatment-sec sec-type="etymology" id="SECID0E36AE"><title>Etymology.</title><p>This epithet is an adjective derived from the Tanimbar Archipelago.</p></tp:treatment-sec><tp:treatment-sec sec-type="notes" id="SECID0ECAAG"><title>Notes.</title><p>This species appears related to a species from New Guinea (species 959) from which it is differs by 19.9% p-distance of its <italic>cox1</italic> sequence and many morphological characters.</p></tp:treatment-sec><tp:treatment-sec><!--Section generated to contain objects referenced in tp:taxon-treatment.--><fig id="F6" position="float" orientation="portrait"><object-id xmlns:xlink="http://www.w3.org/1999/xlink" content-type="doi" xlink:type="simple">10.3897/zookeys.888.38642.figure6</object-id><object-id xmlns:xlink="http://www.w3.org/1999/xlink" content-type="arpha" xlink:type="simple">EDC5F948-77B5-5F43-ACA8-ED210CE22754</object-id><label>Figure 6.</label><caption><p><italic><tp:taxon-name><tp:taxon-name-part taxon-name-part-type="genus" reg="Trigonopterus">Trigonopterus</tp:taxon-name-part> <tp:taxon-name-part taxon-name-part-type="species" reg="tanimbarensis">tanimbarensis</tp:taxon-name-part></tp:taxon-name></italic> Narakusumo &amp; Riedel, sp. nov., holotype <bold>a</bold> habitus <bold>b</bold> penis.</p></caption><graphic xmlns:xlink="http://www.w3.org/1999/xlink" xlink:href="zookeys-888-075-g006.jpg" position="float" orientation="portrait" xlink:type="simple" id="oo_354954.jpg"><uri content-type="original_file" xlink:type="simple">https://binary.pensoft.net/fig/354954</uri></graphic></fig></tp:treatment-sec></tp:taxon-treatment>
