# Supplementary material for: Seven new species of Trigonopterus Fauvel (Coleoptera, Curculionidae) from the Tanimbar Archipelago
Source: Zookeys. 2019 Nov 11;888:75–93. doi: 10.3897/zookeys.888.38642 (PMC6861340; doi:10.3897/zookeys.888.38642)
Supplement: XML Treatment for Trigonopterus triradiatus [file zookeys.888.38642-treatment8.xml]

<!DOCTYPE tp:taxon-treatment
  PUBLIC "-//TaxonX//DTD Taxonomic Treatment Publishing DTD v0 20100105//EN" "tax-treatment-NSO.dtd">
<tp:taxon-treatment xmlns:tp="http://www.plazi.org/taxpub"><tp:treatment-meta><kwd-group><label>Taxon classification</label><kwd><named-content xmlns:xlink="http://www.w3.org/1999/xlink" content-type="kingdom">Animalia</named-content></kwd><kwd><named-content xmlns:xlink="http://www.w3.org/1999/xlink" content-type="order">Coleoptera</named-content></kwd><kwd><named-content xmlns:xlink="http://www.w3.org/1999/xlink" content-type="family">Curculionidae</named-content></kwd></kwd-group><mixed-citation publication-type="journal"><person-group><name><surname>Narakusumo</surname><given-names>Raden Pramesa</given-names></name><name><surname>Balke</surname><given-names>Michael</given-names></name><name><surname>Riedel</surname><given-names>Alexander</given-names></name></person-group><article-title>Seven new species of <italic><tp:taxon-name><tp:taxon-name-part taxon-name-part-type="genus" reg="Trigonopterus">Trigonopterus</tp:taxon-name-part></tp:taxon-name></italic> Fauvel (<tp:taxon-name><tp:taxon-name-part taxon-name-part-type="order">Coleoptera</tp:taxon-name-part></tp:taxon-name>, <tp:taxon-name><tp:taxon-name-part taxon-name-part-type="family">Curculionidae</tp:taxon-name-part></tp:taxon-name>) from the Tanimbar Archipelago</article-title><source>Zookeys</source><day>11</day><month>11</month><year>2019</year><volume>888</volume><fpage>75</fpage><lpage>93</lpage><pub-id pub-id-type="doi">10.3897/zookeys.888.38642</pub-id></mixed-citation></tp:treatment-meta><tp:nomenclature><tp:taxon-name><object-id xmlns:xlink="http://www.w3.org/1999/xlink" content-type="arpha" xlink:type="simple">AA421CCF-0FB9-5AA5-9714-9E68D4C0F30D</object-id>
            <tp:taxon-name-part taxon-name-part-type="genus" reg="Trigonopterus">Trigonopterus</tp:taxon-name-part>
            <tp:taxon-name-part taxon-name-part-type="species" reg="triradiatus">triradiatus</tp:taxon-name-part>
            <object-id xmlns:xlink="http://www.w3.org/1999/xlink" content-type="zoobank" xlink:type="simple">http://zoobank.org/4FE8402C-4899-4C13-AD16-B4DC50990282</object-id>
          </tp:taxon-name><tp:taxon-authority>Narakusumo &amp; Riedel</tp:taxon-authority><tp:taxon-status xmlns:xlink="http://www.w3.org/1999/xlink" xlink:type="simple">sp. nov.</tp:taxon-status></tp:nomenclature><tp:treatment-sec sec-type="description" id="SECID0ESBAG"><title>Diagnostic description.</title><p><bold><italic>Holotype</italic>. Male</bold> (Fig. <xref ref-type="fig" rid="F7">7a</xref>). Length 3.03 mm. Color of antennae ferruginous, legs dark ferruginous, remainder black. Body subovate; in dorsal aspect and in profile with weak constriction between pronotum and elytron. Eyes dorsally approximate. Rostrum in basal 1/2 with median ridge and pair of sublateral ridge; intervening furrows with suberect scales; apical half subglabrous, punctate. Pronotum with disk subglabrous, with minute sculpture; in basal 1/3 laterally with indistinct edge lined with few coarse punctures; laterally anterior margin lined by few white scales, behind eye with row of coarse punctures. Elytra subglabrous, with minute punctures. Femora edentate; with distinct anteroventral ridge. Mesofemur and metafemur dorsally densely squamose with white scales. Metafemur with smooth dorsoposterior edge; subapically without stridulatory patch. Abdominal ventrites 1–2 medially concave, subglabrous, laterally with sparse white scales; ventrite 5 at middle with shallow impression, weakly punctate, with sparse short setae. Penis (Fig. <xref ref-type="fig" rid="F7">7b</xref>) with sides converging to slightly spatulate apex; transfer apparatus complex; endophallus with triradiate sclerites; apodemes 1.5× as long as body of penis; ductus ejaculatorius with distinct bulbus. <bold>Intraspecific variation.</bold> Length 2.68–3.53 mm. Female rostrum slender, subglabrous, sparsely punctate, in basal 1/4 with indistinct ridges and sparse suberect scale. Female abdominal ventrite 5 flat, subglabrous, with small punctures.</p><fig id="F7" position="float" orientation="portrait"><object-id xmlns:xlink="http://www.w3.org/1999/xlink" content-type="doi" xlink:type="simple">10.3897/zookeys.888.38642.figure7</object-id><object-id xmlns:xlink="http://www.w3.org/1999/xlink" content-type="arpha" xlink:type="simple">AFAEA83D-59B5-5088-8A20-2C39CD4F2E14</object-id><label>Figure 7.</label><caption><p><italic><tp:taxon-name><tp:taxon-name-part taxon-name-part-type="genus" reg="Trigonopterus">Trigonopterus</tp:taxon-name-part> <tp:taxon-name-part taxon-name-part-type="species" reg="triradiatus">triradiatus</tp:taxon-name-part></tp:taxon-name></italic> Narakusumo &amp; Riedel, sp. nov., holotype <bold>a</bold> habitus <bold>b</bold> penis.</p></caption><graphic xmlns:xlink="http://www.w3.org/1999/xlink" xlink:href="zookeys-888-075-g007.jpg" position="float" orientation="portrait" xlink:type="simple" id="oo_354955.jpg"><uri content-type="original_file" xlink:type="simple">https://binary.pensoft.net/fig/354955</uri></graphic></fig></tp:treatment-sec><tp:treatment-sec sec-type="material" id="SECID0EDDAG"><title>Material examined.</title><p><bold><italic>Holotype</italic></bold> (MZB): MZB0007 (GenBank # <ext-link xmlns:xlink="http://www.w3.org/1999/xlink" ext-link-type="gen" xlink:href="MN322604" xlink:type="simple">MN322604</ext-link>), Indonesia, Maluku, Tanimbar, Yamdena Is, Lorulun, <named-content xmlns:xlink="http://www.w3.org/1999/xlink" content-type="dwc:verbatimCoordinates" xlink:type="simple"><named-content content-type="geo-json" specific-use="{&#34;type&#34;:&#34;Point&#34;,&#34;coordinates&#34;:[131.374050,-7.813133]}" id="NCID0EWDAG" xlink:type="simple">07°48.788'S, 131°22.443'E</named-content></named-content> to <named-content xmlns:xlink="http://www.w3.org/1999/xlink" content-type="dwc:verbatimCoordinates" xlink:type="simple"><named-content content-type="geo-json" specific-use="{&#34;type&#34;:&#34;Point&#34;,&#34;coordinates&#34;:[131.364550,-7.802283]}" id="NCID0E5DAG" xlink:type="simple">07°48.137'S, 131°21.873'E</named-content></named-content>, 140 m, beaten, 2-V-2017. <bold><italic>Paratypes</italic></bold> (MZB, SMNK): Indonesia, Maluku, Tanimbar: 12 exx, MZB0004 (GenBank # <ext-link xmlns:xlink="http://www.w3.org/1999/xlink" ext-link-type="gen" xlink:href="MN322607" xlink:type="simple">MN322607</ext-link>), MZB0005 (GenBank # <ext-link xmlns:xlink="http://www.w3.org/1999/xlink" ext-link-type="gen" xlink:href="MN322606" xlink:type="simple">MN322606</ext-link>), MZB0006 (GenBank # <ext-link xmlns:xlink="http://www.w3.org/1999/xlink" ext-link-type="gen" xlink:href="MN322605" xlink:type="simple">MN322605</ext-link>) same data as holotype; 3 exx, Yamdena Is, Lorulun, <named-content xmlns:xlink="http://www.w3.org/1999/xlink" content-type="dwc:verbatimCoordinates" xlink:type="simple"><named-content content-type="geo-json" specific-use="{&#34;type&#34;:&#34;Point&#34;,&#34;coordinates&#34;:[131.374050,-7.813133]}" id="NCID0EYEAG" xlink:type="simple">07°48.788'S, 131°22.443'E</named-content></named-content> to <named-content xmlns:xlink="http://www.w3.org/1999/xlink" content-type="dwc:verbatimCoordinates" xlink:type="simple"><named-content content-type="geo-json" specific-use="{&#34;type&#34;:&#34;Point&#34;,&#34;coordinates&#34;:[131.364550,-7.802283]}" id="NCID0EAFAG" xlink:type="simple">07°48.137'S, 131°21.873'E</named-content></named-content>, 140 m, beaten, 28–29-V-2017; 7 exx, MZB0029 (GenBank # <ext-link xmlns:xlink="http://www.w3.org/1999/xlink" ext-link-type="gen" xlink:href="MN322601" xlink:type="simple">MN322601</ext-link>) MZB0030 (GenBank # <ext-link xmlns:xlink="http://www.w3.org/1999/xlink" ext-link-type="gen" xlink:href="MN322602" xlink:type="simple">MN322602</ext-link>) Yamdena Is, Lorulun, Jungle Camp, <named-content xmlns:xlink="http://www.w3.org/1999/xlink" content-type="dwc:verbatimCoordinates" xlink:type="simple"><named-content content-type="geo-json" specific-use="{&#34;type&#34;:&#34;Point&#34;,&#34;coordinates&#34;:[131.341367,-7.774333]}" id="NCID0ESFAG" xlink:type="simple">07°46.46'S, 131°20.482'E</named-content></named-content>, 110 m, beaten, 24-IV-2018; 1 ex, Yamdena Is, Lorulun, Jungle Camp, <named-content xmlns:xlink="http://www.w3.org/1999/xlink" content-type="dwc:verbatimCoordinates" xlink:type="simple"><named-content content-type="geo-json" specific-use="{&#34;type&#34;:&#34;Point&#34;,&#34;coordinates&#34;:[131.341367,-7.774333]}" id="NCID0E1FAG" xlink:type="simple">07°46.46'S, 131°20.482'E</named-content></named-content>, 110 m, beaten, 19-IV-2018; 1 ex, MZB0021 (GenBank # <ext-link xmlns:xlink="http://www.w3.org/1999/xlink" ext-link-type="gen" xlink:href="MN322608" xlink:type="simple">MN322608</ext-link>) Larat Is, margin of Nature reserve, <named-content xmlns:xlink="http://www.w3.org/1999/xlink" content-type="dwc:verbatimCoordinates" xlink:type="simple"><named-content content-type="geo-json" specific-use="{&#34;type&#34;:&#34;Point&#34;,&#34;coordinates&#34;:[131.824833,-7.137000]}" id="NCID0EHGAG" xlink:type="simple">07°08.22'S, 131°49.49'E</named-content></named-content>, 40 m, 25-IV-2018; 1 ex, MZB0041 (GenBank # <ext-link xmlns:xlink="http://www.w3.org/1999/xlink" ext-link-type="gen" xlink:href="MN322603" xlink:type="simple">MN322603</ext-link>) Larat Is, Nature reserve, <named-content xmlns:xlink="http://www.w3.org/1999/xlink" content-type="dwc:verbatimCoordinates" xlink:type="simple"><named-content content-type="geo-json" specific-use="{&#34;type&#34;:&#34;Point&#34;,&#34;coordinates&#34;:[131.818200,-7.145783]}" id="NCID0EUGAG" xlink:type="simple">07°08.747'S, 131°49.092'E</named-content></named-content>, 85 m, beaten, 25–26-IV-2018; 2 exx, MZB0025 (GenBank # <ext-link xmlns:xlink="http://www.w3.org/1999/xlink" ext-link-type="gen" xlink:href="MN322609" xlink:type="simple">MN322609</ext-link>), MZB0112 (GenBank # <ext-link xmlns:xlink="http://www.w3.org/1999/xlink" ext-link-type="gen" xlink:href="MN322610" xlink:type="simple">MN322610</ext-link>), Selaru Is, Bangruti, <named-content xmlns:xlink="http://www.w3.org/1999/xlink" content-type="dwc:verbatimCoordinates" xlink:type="simple"><named-content content-type="geo-json" specific-use="{&#34;type&#34;:&#34;Point&#34;,&#34;coordinates&#34;:[131.049117,-8.120883]}" id="NCID0EGHAG" xlink:type="simple">08°07.253'S, 131°02.947'E</named-content></named-content>, 40 m, beaten, 22-IV-2018.</p></tp:treatment-sec><tp:treatment-sec sec-type="distribution" id="SECID0ELHAG"><title>Distribution.</title><p>Maluku Prov., Tanimbar (Yamdena Is, Larat Is, Selaru Is). Elevation: 40–140 m.</p></tp:treatment-sec><tp:treatment-sec sec-type="biology" id="SECID0EQHAG"><title>Biology.</title><p>On foliage in lowland forest.</p></tp:treatment-sec><tp:treatment-sec sec-type="etymology" id="SECID0EVHAG"><title>Etymology.</title><p>This epithet is an adjective based on triradiate sclerites in the endophallus of the species.</p></tp:treatment-sec><tp:treatment-sec sec-type="notes" id="SECID0E1HAG"><title>Note.</title><p>This species is closely related to <italic><tp:taxon-name><tp:taxon-name-part taxon-name-part-type="genus" reg="Trigonopterus">Trigonopterus</tp:taxon-name-part></tp:taxon-name></italic> species 60 from Papua New Guinea from which it differs by the structure of the penis and a 17.8% p-distance of its <italic>cox1</italic> sequence.</p><sec sec-type="Key to the Trigonopterus species of the Tanimbar Archipelago" id="SECID0EJIAG"><title>Key to the <italic><tp:taxon-name><tp:taxon-name-part taxon-name-part-type="genus" reg="Trigonopterus">Trigonopterus</tp:taxon-name-part></tp:taxon-name></italic> species of the Tanimbar Archipelago</title><table-wrap content-type="key" position="anchor" orientation="portrait"><table id="TID0ENOAE" rules="all"><tbody><tr><td rowspan="1" colspan="1">1</td><td rowspan="1" colspan="1">Metafemur subapically with stridulatory patch. Pronotum densely punctate</td><td rowspan="1" colspan="1">
                      <bold>2</bold>
                    </td></tr><tr><td rowspan="1" colspan="1">–</td><td rowspan="1" colspan="1">Metafemur subapically without stridulatory patch. Pronotum subglabrous, sparsely punctate with small or minute punctures</td><td rowspan="1" colspan="1">
                      <bold>3</bold>
                    </td></tr><tr><td rowspan="1" colspan="1">2</td><td rowspan="1" colspan="1">Elytra black. Basal half of rostrum and forehead with silvery scales not covering the surface. Side of pronotum anteriorly without scales</td><td rowspan="1" colspan="1">
                      <bold><italic><tp:taxon-name><tp:taxon-name-part taxon-name-part-type="genus" reg="Trigonopterus">T.</tp:taxon-name-part> <tp:taxon-name-part taxon-name-part-type="species" reg="tanimbarensis">tanimbarensis</tp:taxon-name-part></tp:taxon-name></italic> sp. nov.</bold>
                    </td></tr><tr><td rowspan="1" colspan="1">–</td><td rowspan="1" colspan="1">Elytra ferruginous. Basal half of rostrum and forehead almost covered by white scales. Side of pronotum anteriorly with white scales</td><td rowspan="1" colspan="1">
                      <bold><italic><tp:taxon-name><tp:taxon-name-part taxon-name-part-type="genus" reg="Trigonopterus">T.</tp:taxon-name-part> <tp:taxon-name-part taxon-name-part-type="species" reg="porg">porg</tp:taxon-name-part></tp:taxon-name></italic> sp. nov.</bold>
                    </td></tr><tr><td rowspan="1" colspan="1">3</td><td rowspan="1" colspan="1">Femora with simple anteroventral ridge; edentate</td><td rowspan="1" colspan="1">
                      <bold>4</bold>
                    </td></tr><tr><td rowspan="1" colspan="1">–</td><td rowspan="1" colspan="1">Femora with ventral denticle</td><td rowspan="1" colspan="1">
                      <bold>6</bold>
                    </td></tr><tr><td rowspan="1" colspan="1">4</td><td rowspan="1" colspan="1">Eyes medially approximate; base of rostrum much wider than forehead between eyes. Apex of male mesotibia only with uncus</td><td rowspan="1" colspan="1">
                      <bold>5</bold>
                    </td></tr><tr><td rowspan="1" colspan="1">–</td><td rowspan="1" colspan="1">Base of rostrum subequal to forehead between eyes. Apex of male mesotibia with enlarged premucro</td><td rowspan="1" colspan="1">
                      <bold><italic><tp:taxon-name><tp:taxon-name-part taxon-name-part-type="genus" reg="Trigonopterus">T.</tp:taxon-name-part> <tp:taxon-name-part taxon-name-part-type="species" reg="laratensis">laratensis</tp:taxon-name-part></tp:taxon-name></italic> sp. nov.</bold>
                    </td></tr><tr><td rowspan="1" colspan="1">5</td><td rowspan="1" colspan="1">Body slender. Pronotum sparsely punctate. Elytral striae marked by rows of minute punctures and fine hairlines</td><td rowspan="1" colspan="1">
                      <bold><italic><tp:taxon-name><tp:taxon-name-part taxon-name-part-type="genus" reg="Trigonopterus">T.</tp:taxon-name-part> <tp:taxon-name-part taxon-name-part-type="species" reg="atuf">atuf</tp:taxon-name-part></tp:taxon-name></italic> sp. nov.</bold>
                    </td></tr><tr><td rowspan="1" colspan="1">–</td><td rowspan="1" colspan="1">Body wider. Pronotum subglabrous. Elytra subglabrous, without distinct striae</td><td rowspan="1" colspan="1">
                      <bold><italic><tp:taxon-name><tp:taxon-name-part taxon-name-part-type="genus" reg="Trigonopterus">T.</tp:taxon-name-part> <tp:taxon-name-part taxon-name-part-type="species" reg="triradiatus">triradiatus</tp:taxon-name-part></tp:taxon-name></italic> sp. nov.</bold>
                    </td></tr><tr><td rowspan="1" colspan="1">6</td><td rowspan="1" colspan="1">Elytral base bordered by row of deeper punctures. Apex of metatibia with supra-uncal denticle</td><td rowspan="1" colspan="1">
                      <bold><italic><tp:taxon-name><tp:taxon-name-part taxon-name-part-type="genus" reg="Trigonopterus">T.</tp:taxon-name-part> <tp:taxon-name-part taxon-name-part-type="species" reg="selaruensis">selaruensis</tp:taxon-name-part></tp:taxon-name></italic> sp. nov.</bold>
                    </td></tr><tr><td rowspan="1" colspan="1">–</td><td rowspan="1" colspan="1">Elytral base without deeper punctures (except row hidden behind humerus). Apex of metatibia dorsally of uncus rounded</td><td rowspan="1" colspan="1">
                      <bold><italic><tp:taxon-name><tp:taxon-name-part taxon-name-part-type="genus" reg="Trigonopterus">T.</tp:taxon-name-part> <tp:taxon-name-part taxon-name-part-type="species" reg="kumbang">kumbang</tp:taxon-name-part></tp:taxon-name></italic> sp. nov.</bold>
                    </td></tr></tbody></table></table-wrap></sec></tp:treatment-sec></tp:taxon-treatment>
